# Supplementary material for: Author Correction: Transcriptional synergy between Tat and PCAF is dependent on the binding of acetylated Tat to the PCAF bromodomain
Source: EMBO J. 2025 Dec 16;45(2):633–5. doi: 10.1038/s44318-025-00612-z (PMC12811238; doi:10.1038/s44318-025-00612-z)
Supplement: Supplementary file 2 — SOURCE DATA 01.0323 E_Verdin [file 44318_2025_612_MOESM2_ESM.zip]

Archive with 51 entries (50 files):
- SOURCE DATA 01.0323  E_Verdin/
- SOURCE DATA 01.0323  E_Verdin/01.0323 H  E_Verdin.tif
- __MACOSX/SOURCE DATA 01.0323  E_Verdin/._01.0323 H  E_Verdin.tif
- SOURCE DATA 01.0323  E_Verdin/01.0323 L  E_Verdin.tif
- __MACOSX/SOURCE DATA 01.0323  E_Verdin/._01.0323 L  E_Verdin.tif
- SOURCE DATA 01.0323  E_Verdin/01.0323 K  E_Verdin.tif
- __MACOSX/SOURCE DATA 01.0323  E_Verdin/._01.0323 K  E_Verdin.tif
- SOURCE DATA 01.0323  E_Verdin/01.0323 O  E_Verdin.tif
- __MACOSX/SOURCE DATA 01.0323  E_Verdin/._01.0323 O  E_Verdin.tif
- SOURCE DATA 01.0323  E_Verdin/01.0323 T  E_Verdin.tif
- __MACOSX/SOURCE DATA 01.0323  E_Verdin/._01.0323 T  E_Verdin.tif
- SOURCE DATA 01.0323  E_Verdin/01.0323 P  E_Verdin.tif
- __MACOSX/SOURCE DATA 01.0323  E_Verdin/._01.0323 P  E_Verdin.tif
- SOURCE DATA 01.0323  E_Verdin/01.0323 E  E_Verdin.tif
- __MACOSX/SOURCE DATA 01.0323  E_Verdin/._01.0323 E  E_Verdin.tif
- SOURCE DATA 01.0323  E_Verdin/01.0323 A  E_Verdin.tif
- __MACOSX/SOURCE DATA 01.0323  E_Verdin/._01.0323 A  E_Verdin.tif
- SOURCE DATA 01.0323  E_Verdin/01.0323 F  E_Verdin.tif
- __MACOSX/SOURCE DATA 01.0323  E_Verdin/._01.0323 F  E_Verdin.tif
- SOURCE DATA 01.0323  E_Verdin/01.0323 B  E_Verdin.tif
- __MACOSX/SOURCE DATA 01.0323  E_Verdin/._01.0323 B  E_Verdin.tif
- SOURCE DATA 01.0323  E_Verdin/01.0323 W  E_Verdin.tif
- __MACOSX/SOURCE DATA 01.0323  E_Verdin/._01.0323 W  E_Verdin.tif
- SOURCE DATA 01.0323  E_Verdin/01.0323 S  E_Verdin.tif
- __MACOSX/SOURCE DATA 01.0323  E_Verdin/._01.0323 S  E_Verdin.tif
- SOURCE DATA 01.0323  E_Verdin/01.0323 C  E_Verdin.tif
- __MACOSX/SOURCE DATA 01.0323  E_Verdin/._01.0323 C  E_Verdin.tif
- SOURCE DATA 01.0323  E_Verdin/01.0323 G  E_Verdin.tif
- __MACOSX/SOURCE DATA 01.0323  E_Verdin/._01.0323 G  E_Verdin.tif
- SOURCE DATA 01.0323  E_Verdin/01.0323 R  E_Verdin.tif
- __MACOSX/SOURCE DATA 01.0323  E_Verdin/._01.0323 R  E_Verdin.tif
- SOURCE DATA 01.0323  E_Verdin/01.0323 V  E_Verdin.tif
- __MACOSX/SOURCE DATA 01.0323  E_Verdin/._01.0323 V  E_Verdin.tif
- SOURCE DATA 01.0323  E_Verdin/01.0323 Q  E_Verdin.tif
- __MACOSX/SOURCE DATA 01.0323  E_Verdin/._01.0323 Q  E_Verdin.tif
- SOURCE DATA 01.0323  E_Verdin/01.0323 U  E_Verdin.tif
- __MACOSX/SOURCE DATA 01.0323  E_Verdin/._01.0323 U  E_Verdin.tif
- SOURCE DATA 01.0323  E_Verdin/01.0323 S,T,U Original.tif
- __MACOSX/SOURCE DATA 01.0323  E_Verdin/._01.0323 S,T,U Original.tif
- SOURCE DATA 01.0323  E_Verdin/01.0323 D  E_Verdin.tif
- __MACOSX/SOURCE DATA 01.0323  E_Verdin/._01.0323 D  E_Verdin.tif
- SOURCE DATA 01.0323  E_Verdin/01.0323 N  E_Verdin.tif
- __MACOSX/SOURCE DATA 01.0323  E_Verdin/._01.0323 N  E_Verdin.tif
- SOURCE DATA 01.0323  E_Verdin/01.0323 J  E_Verdin.tif
- __MACOSX/SOURCE DATA 01.0323  E_Verdin/._01.0323 J  E_Verdin.tif
- SOURCE DATA 01.0323  E_Verdin/01.0323 X  E_Verdin.tif
- __MACOSX/SOURCE DATA 01.0323  E_Verdin/._01.0323 X  E_Verdin.tif
- SOURCE DATA 01.0323  E_Verdin/01.0323 M  E_Verdin.tif
- __MACOSX/SOURCE DATA 01.0323  E_Verdin/._01.0323 M  E_Verdin.tif
- SOURCE DATA 01.0323  E_Verdin/01.0323 I  E_Verdin.tif
- __MACOSX/SOURCE DATA 01.0323  E_Verdin/._01.0323 I  E_Verdin.tif
